# Supplementary material for: Overexpression of lipA or glpD_RuBisCO in the Synechocystis sp. PCC 6803 Mutant Lacking the Aas Gene Enhances Free Fatty-Acid Secretion and Intracellular Lipid Accumulation
Source: Int J Mol Sci. 2021 Oct 25;22(21):11468. doi: 10.3390/ijms222111468 (PMC8583886; doi:10.3390/ijms222111468)
Supplement: Supplementary file 1 [file ijms-22-11468-s001.zip]

Archive with 1 entries (1 files):
- ijms-1414368-supplementary.pdf
